# Supplementary material for: Sodium-glucose cotransporter 2 inhibitors and constipation: a two-sample mendelian randomization study
Source: Front Pharmacol. 2026 Mar 23;17:1742232. doi: 10.3389/fphar.2026.1742232 (PMC13051265; doi:10.3389/fphar.2026.1742232)
Supplement: Supplementary file 2 [file Table1.xlsx]

## Sheet: Table S1
Table S1. Detailed information for genome-wide association studies involved in the present Mendelian Randomization study.
Phenotype	Consortium or study	Sample size	Ancestry	Year	PMID	Accession numbers	Data source
HbA1c	UK Biobank	344182	European	2018		ukb-d-30750_irnt	https://gwas.mrcieu.ac.uk/datasets/ukb-d-30750_irnt/
Blood metabolites	UKB Twins	7821	European	2014	24816252	met-a-303 - met-a-754	https://gwas.mrcieu.ac.uk/datasets/?gwas_id__icontains=met-a-303
Constipation	FinnGen	218792	European	2021		finn-b-K11_CONSTIPATION	https://gwas.mrcieu.ac.uk/datasets/finn-b-K11_CONSTIPATION/

## Sheet: Table S2
Table S2. Instrumental variables for SGLT2 inhibition.
chr.outcome	pos.outcome	SNP	other_allele	effect_allele	eaf	beta	se	pval	samplesize	F-statistic
16	31384554	rs2070896	T	C	0.37497	-0.017269	0.0024469	1.69863e-12	344182	48.1181
16	31392189	rs11150620	G	C	0.30153	-0.013013	0.0025365	2.89581e-07	344182	24.5516
16	31404467	rs8050328	T	G	0.36368	-0.016284	0.002397	1.09572e-11	344182	42.2461
16	31411185	rs2454908	C	T	0.56456	-0.0097909	0.0023257	2.55541e-05	344182	16.2226
16	31435366	rs116943658	G	A	0.32994	-0.01257	0.0024537	3.00933e-07	344182	24.0472
16	31455117	rs28641848	C	T	0.2793	-0.011249	0.0025705	1.20879e-05	344182	17.5344
16	31471378	rs9926717	A	G	0.28442	-0.011324	0.0025586	9.60838e-06	344182	17.9662
16	31476695	rs111510548	T	C	0.1034	-0.015206	0.0038138	6.69391e-05	344182	14.7565
16	31498021	rs3116150	G	A	0.24107	0.013617	0.0026903	4.16438e-07	344182	23.3535
16	31515110	rs6565234	T	C	0.98288	-0.050059	0.0093767	9.36958e-08	344182	29.0282
16	31524580	rs8057207	C	T	0.36223	-0.013089	0.0023937	4.54642e-08	344182	27.2465
16	31544252	rs67464975	C	T	0.46985	-0.011714	0.0023115	4.03227e-07	344182	23.5296
16	31573030	rs28692853	C	A	0.50742	-0.014549	0.0023054	2.7817e-10	344182	36.4227
16	31617625	rs13334492	G	A	0.44231	-0.011461	0.0023172	7.57077e-07	344182	22.3053

## Sheet: Table S3
Table S3. Mendelian Randomization analysis on the causal effect between Blood metabolites and Constipation.
metabolites	nsnp	b	se	pval	or	or_lci95	or_uci95	P_heterogeneity	P_pleiotropy
Glutamine	8	-0.411201	0.469062	0.380679	0.662854	0.264328	1.66223	0.398367	0.100547
Tryptophan	148	-0.116925	0.238973	0.624642	0.889652	0.556932	1.42114	0.0339863	0.304106
Histidine	7	0.587376	0.672603	0.382507	1.79926	0.481463	6.72397	0.32086	0.228548
Leucine	157	-0.0781014	0.20108	0.697712	0.924871	0.623618	1.37165	0.964926	0.559837
Cholesterol	44	0.102472	0.225886	0.650084	1.10791	0.711582	1.72497	0.691628	0.139959
Phenylalanine	5	0.0916026	0.842871	0.913457	1.09593	0.210047	5.71806	0.787911	0.50907
Creatinine	25	-0.295067	0.336564	0.380647	0.744482	0.384915	1.43994	0.755842	0.132325
Lactate	11	0.0622524	0.3672	0.865378	1.06423	0.518166	2.18576	0.215199	0.279122
3-hydroxybutyrate (BHBA)	10	-0.0400346	0.0697845	0.566178	0.960756	0.837937	1.10158	0.332919	0.489475
Arabinose	5	0.194407	0.144434	0.178305	1.21459	0.915135	1.61204	0.155386	0.7317
Fructose	3	-0.685193	0.405112	0.0907665	0.503993	0.227817	1.11497	0.655084	0.5271
Mannose	18	-0.171418	0.175273	0.328072	0.842469	0.597528	1.18782	0.861552	0.556704
Pyruvate	14	0.0692407	0.169103	0.682203	1.07169	0.769356	1.49284	0.557706	0.819334
Uridine	20	-0.625191	0.402315	0.120188	0.535159	0.243235	1.17744	0.138632	0.499538
Linoleate (18:2n6)	17	-0.0966266	0.268879	0.71932	0.907895	0.535996	1.53784	0.390756	0.487137
Allantoin	19	-0.123561	0.15785	0.43376	0.883768	0.648595	1.20421	0.0267537	0.810072
Arachidonate (20:4n6)	21	0.143852	0.178047	0.419122	1.15471	0.814549	1.63693	0.434851	0.601964
Deoxycholate	17	-0.0350162	0.0893855	0.695248	0.96559	0.810413	1.15048	0.16845	0.355485
Margarate (17:0)	7	-0.383085	0.291785	0.189216	0.681755	0.384819	1.20782	0.613637	0.13004
Inosine	10	-0.0484301	0.0454365	0.286475	0.952724	0.871547	1.04146	0.261867	0.268673
Isoleucine	17	0.0212459	0.385583	0.956058	1.02147	0.479747	2.17491	0.346827	0.854119
Threonine	19	0.355863	0.275146	0.195887	1.42741	0.832415	2.4477	0.224268	0.625676
Tyrosine	31	0.134	0.269458	0.618981	1.14339	0.674261	1.93893	0.602627	0.926326
Lysine	22	0.302446	0.366556	0.409315	1.35316	0.659677	2.77568	0.401023	0.274428
Methionine	21	0.41875	0.427902	0.327773	1.52006	0.657087	3.5164	0.476533	0.0221154
Malate	17	0.0958485	0.256206	0.708325	1.10059	0.6661	1.8185	0.21143	0.869523
Palmitate (16:0)	28	0.019866	0.244593	0.935266	1.02006	0.631577	1.64751	0.426336	0.620634
Nonadecanoate (19:0)	15	-0.0607229	0.213874	0.776473	0.941084	0.618835	1.43114	0.34179	0.421875
Stearate (18:0)	42	0.00982768	0.203745	0.961529	1.00988	0.677387	1.50557	0.677496	0.0866073
Oleate (18:1n9)	20	0.553464	0.285581	0.0526194	1.73927	0.993746	3.04409	0.211345	0.729863
Pentadecanoate (15:0)	19	0.213697	0.212348	0.314246	1.23825	0.816683	1.87742	0.837442	0.883194
Myristate (14:0)	22	-0.0426825	0.179287	0.811829	0.958216	0.674296	1.36168	0.421562	0.275806
Pipecolate	15	0.195583	0.203016	0.335353	1.21602	0.816827	1.8103	0.0383573	0.288004
Ornithine	9	0.0470068	0.490807	0.9237	1.04813	0.400527	2.74283	0.0152129	0.181859
5-oxoproline	22	-0.131337	0.293858	0.654918	0.876922	0.492975	1.5599	0.0499781	0.466054
Pantothenate	25	0.177616	0.168647	0.292258	1.19437	0.858188	1.66224	0.235118	0.634852
4-acetamidobutanoate	33	-0.114508	0.259151	0.658593	0.891805	0.536632	1.48205	0.0795301	0.813757
Alpha-tocopherol	11	0.0698579	0.240765	0.771702	1.07236	0.668952	1.71903	0.141213	0.997789
Citrate	42	-0.057232	0.204828	0.779926	0.944375	0.632109	1.4109	0.436509	0.224683
Glycerate	16	0.129	0.253019	0.610162	1.13769	0.692866	1.86809	0.931596	0.539773
Guanosine	13	-0.0470382	0.0943837	0.618222	0.954051	0.792922	1.14792	0.263195	0.574127
N-acetylalanine	23	-0.230846	0.409961	0.573372	0.793862	0.35545	1.77301	0.505907	0.089223
Urate	18	0.333747	0.300161	0.266184	1.39619	0.775251	2.51447	0.953042	0.26303
Ursodeoxycholate	11	-0.0603838	0.0700644	0.388779	0.941403	0.820608	1.07998	0.679616	0.429302
Arginine	19	-0.140835	0.249089	0.5718	0.868632	0.533098	1.41535	0.312479	0.979676
Ascorbate (Vitamin C)	14	-0.0123064	0.0411138	0.764692	0.987769	0.911294	1.07066	0.368401	0.778834
Heptanoate (7:0)	33	0.109857	0.235309	0.640599	1.11612	0.703738	1.77015	0.121304	0.931147
Laurate (12:0)	38	-0.190713	0.187503	0.309099	0.82637	0.572227	1.19339	0.506251	0.0824311
Valine	6	-0.0941279	0.511213	0.853914	0.910166	0.33417	2.47898	0.613969	0.901334
Urea	12	-0.337453	0.297395	0.256502	0.713585	0.398381	1.27818	0.61081	0.78481
Cortisol	13	-0.269185	0.191691	0.160239	0.764002	0.524715	1.11241	0.654104	0.742374
Cortisone	34	-0.152663	0.203281	0.452657	0.858419	0.576319	1.2786	0.780802	0.598839
Proline	31	-0.258849	0.228562	0.25742	0.77194	0.493205	1.2082	0.0607783	0.0590146
Citrulline	39	-0.106001	0.222881	0.634364	0.899424	0.581092	1.39214	0.360384	0.788271
Biliverdin	14	0.0899696	0.0928948	0.332789	1.09414	0.91201	1.31264	0.361214	0.916063
Serotonin (5HT)	15	0.116631	0.139653	0.403633	1.12371	0.854628	1.4775	0.827126	0.491569
Gamma-glutamylglutamine	20	0.193516	0.235896	0.41202	1.21351	0.764265	1.92682	0.110673	0.603027
Gamma-glutamyltyrosine	43	-0.217561	0.22451	0.332519	0.804478	0.518093	1.24917	0.0733198	0.776632
Hypoxanthine	21	-0.19194	0.231571	0.407185	0.825357	0.524233	1.29945	0.0440068	0.976553
Betaine	22	-0.0273008	0.251328	0.913499	0.973069	0.594578	1.59249	0.0274316	0.620712
Xanthine	3	-0.312065	0.866576	0.718763	0.731934	0.133914	4.00052	0.0707211	0.364196
Phosphate	4	0.947748	0.537391	0.0777977	2.57989	0.89984	7.3967	0.342623	0.676693
3-methoxytyrosine	15	-0.0357952	0.206139	0.862144	0.964838	0.644147	1.44518	0.521058	0.175594
Pelargonate (9:0)	33	-0.107733	0.321016	0.737172	0.897867	0.478583	1.68448	0.000801185	0.837297
Undecanoate (11:0)	27	-0.539474	0.335196	0.107522	0.583055	0.302263	1.12469	0.0983026	0.945275
Beta-hydroxyisovalerate	23	0.315411	0.214088	0.140677	1.37082	0.901043	2.08553	0.0422148	0.473206
Taurodeoxycholate	13	-0.0113446	0.0678115	0.867137	0.98872	0.865667	1.12926	0.828916	0.332843
X-02973	24	0.000294737	0.325318	0.999277	1.00029	0.528703	1.89254	0.836515	0.632272
X-03003	8	-0.169972	0.416718	0.68336	0.843688	0.37279	1.90941	0.311792	0.583756
X-03088	18	-0.379817	0.172192	0.0273998	0.683987	0.488062	0.958563	0.493463	0.693157
X-03094	29	0.1419	0.202849	0.484218	1.15246	0.774386	1.71512	0.676142	0.86984
Glycerol	18	-0.490005	0.207835	0.0183904	0.612623	0.407643	0.920675	0.115912	0.910503
Kynurenine	36	0.0594575	0.188457	0.752385	1.06126	0.733507	1.53547	0.331	0.730734
Mannitol	12	-0.0241002	0.0667251	0.71796	0.976188	0.856517	1.11258	0.584211	0.661336
Glycerol 3-phosphate (G3P)	13	0.820907	0.271606	0.0025076	2.27256	1.3345	3.87	0.770606	0.625399
Acetylphosphate	17	-0.1572	0.412656	0.703243	0.854533	0.3806	1.91862	0.336351	0.813892
Carnitine	160	-0.328206	0.217806	0.131844	0.720215	0.469961	1.10373	0.0272148	0.20798
Choline	23	-0.367895	0.373431	0.324538	0.69219	0.332931	1.43912	0.823509	0.848491
N-acetylornithine	14	-0.0199221	0.0784639	0.799572	0.980275	0.840539	1.14324	0.79844	0.470216
N1-methyladenosine	8	0.490593	0.871408	0.573442	1.63328	0.296009	9.01196	0.161766	0.332298
3-methyl-2-oxovalerate	32	0.143953	0.200409	0.472576	1.15483	0.779697	1.71045	0.934969	0.204217
3-methylhistidine	8	-0.161924	0.10734	0.131422	0.850506	0.68914	1.04966	0.211178	0.314958
3-phenylpropionate (hydrocinnamate)	14	0.0213162	0.140438	0.879357	1.02155	0.775737	1.34524	0.125691	0.031087
Phenylacetate	9	-0.145812	0.137565	0.289166	0.86432	0.660051	1.13181	0.676744	0.217742
Glycerophosphorylcholine (GPC)	18	-0.00957198	0.118085	0.935394	0.990474	0.785827	1.24841	0.257178	0.156042
Aspartate	4	-0.250919	0.44158	0.569878	0.778085	0.327452	1.84887	0.0647471	0.948169
X-04357	10	-0.0348935	0.176009	0.842851	0.965708	0.683949	1.36354	0.279584	0.798591
X-04494	14	0.154006	0.201147	0.443891	1.1665	0.786437	1.73023	0.613363	0.29023
X-04495	11	-0.216756	0.26735	0.417506	0.805127	0.476751	1.35968	0.0344983	0.26314
X-04498	20	-0.0802799	0.174645	0.64575	0.922858	0.655351	1.29956	0.646284	0.812823
X-04499--3,4-dihydroxybutyrate	20	0.342172	0.244898	0.162353	1.408	0.871249	2.27544	0.240101	0.886959
X-04500	11	0.0515157	0.0479715	0.282875	1.05287	0.958382	1.15666	0.761521	0.853595
Dihomo-linoleate (20:2n6)	9	0.246586	0.237519	0.299188	1.27965	0.803362	2.03831	0.851274	0.420056
X-18601	20	-0.0677588	0.0880357	0.441493	0.934486	0.786385	1.11048	0.725177	0.798525
2-hydroxystearate	34	-0.000985159	0.196129	0.995992	0.999015	0.68018	1.46731	0.361388	0.463344
X-05426	10	-0.125401	0.123782	0.311024	0.882143	0.692107	1.12436	0.466336	0.599751
Indolelactate	16	0.0617306	0.217148	0.776197	1.06368	0.694974	1.62798	0.112879	0.467536
Glycylvaline	7	0.000770179	0.1821	0.996625	1.00077	0.70037	1.43002	0.0322563	0.275211
Gamma-glutamylleucine	33	0.189099	0.240295	0.431314	1.20816	0.754365	1.93494	0.165419	0.568892
Eicosapentaenoate (EPA; 20:5n3)	12	-0.0639146	0.203639	0.753626	0.938085	0.629363	1.39824	0.0608615	0.0359433
Estrone 3-sulfate	11	-0.00231899	0.0376899	0.950939	0.997684	0.926639	1.07418	0.275754	0.337866
Glycocholate	7	0.105569	0.118724	0.373894	1.11134	0.88062	1.40252	0.610786	0.260476
Glycodeoxycholate	6	0.0564762	0.0669392	0.39884	1.0581	0.927999	1.20644	0.941307	0.99969
Taurochenodeoxycholate	13	0.00177391	0.0723486	0.980439	1.00178	0.869333	1.1544	0.527214	0.386094
Taurocholate	16	0.00971135	0.0555115	0.861124	1.00976	0.90566	1.12582	0.456264	0.713521
X-05907	12	-0.10065	0.258019	0.696471	0.904249	0.545328	1.4994	0.678335	0.788627
Docosahexaenoate (DHA; 22:6n3)	6	0.322105	0.203303	0.113112	1.38003	0.926474	2.05562	0.561684	0.352086
1-stearoylglycerophosphoinositol	7	0.11916	0.187652	0.525426	1.12655	0.779862	1.62736	0.231689	0.784659
X-06226	22	-0.202734	0.296174	0.493655	0.816496	0.456925	1.45902	0.149321	0.462385
X-06246	19	0.285767	0.206914	0.167252	1.33078	0.887111	1.99635	0.262758	0.716691
X-06267	12	-0.0883484	0.288871	0.759726	0.915442	0.519684	1.61258	0.232336	0.275952
X-06307	7	0.0373686	0.26114	0.886213	1.03808	0.622217	1.73187	0.414846	0.594049
X-06350	13	0.0414609	0.203774	0.838772	1.04233	0.699118	1.55404	0.944825	0.602713
X-06351	6	0.203529	0.254763	0.42435	1.22572	0.743932	2.01953	0.709067	0.56738
Myo-inositol	37	-0.276429	0.179239	0.123016	0.758487	0.533798	1.07775	0.628192	0.880544
Glucose	36	-0.0727792	0.2566	0.776695	0.929806	0.562302	1.5375	0.223935	0.0750683
1,5-anhydroglucitol (1,5-AG)	27	-0.0813472	0.166887	0.625947	0.921874	0.664683	1.27858	0.214763	0.600542
2-hydroxybutyrate (AHB)	15	-0.239064	0.193146	0.215813	0.787364	0.539221	1.1497	0.395332	0.574861
3-methyl-2-oxobutyrate	17	-0.310637	0.294054	0.290788	0.73298	0.411897	1.30435	0.629178	0.517823
1,6-anhydroglucose	15	-0.0099342	0.0832348	0.904997	0.990115	0.841075	1.16557	0.145996	0.959643
1-palmitoylglycerol (1-monopalmitin)	12	-0.150893	0.257159	0.557359	0.85994	0.519482	1.42353	0.305599	0.518556
1-oleoylglycerol (1-monoolein)	15	-0.0746512	0.125935	0.553332	0.928067	0.725072	1.18789	0.688558	0.15778
1-stearoylglycerol (1-monostearin)	24	0.0752158	0.195737	0.700778	1.07812	0.734601	1.58227	0.235001	0.713606
X-08402	22	0.0599125	0.153992	0.697231	1.06174	0.785125	1.43582	0.49904	0.734626
2-hydroxyisobutyrate	19	0.230445	0.214817	0.283384	1.25916	0.826466	1.91839	0.4082	0.331706
X-08766	15	0.216382	0.178603	0.225695	1.24158	0.87487	1.76199	0.591067	0.720964
4-methyl-2-oxopentanoate	14	0.219282	0.263278	0.404905	1.24518	0.743235	2.08612	0.790129	0.294881
Phenyllactate (PLA)	18	0.246056	0.237106	0.299389	1.27897	0.803585	2.03559	0.0720183	0.781224
Homocitrulline	7	-0.190888	0.20419	0.349865	0.826225	0.553717	1.23285	0.545341	0.650693
Aspartylphenylalanine	5	-0.135	0.252068	0.592255	0.873716	0.533096	1.43197	0.10327	0.803718
Levulinate (4-oxovalerate)	48	-0.193144	0.200752	0.335999	0.824364	0.556206	1.22181	0.23677	0.576803
Palmitoylcarnitine	9	0.133302	0.223598	0.551064	1.14259	0.73716	1.77102	0.389824	0.293719
X-08988	32	-0.171022	0.125756	0.173847	0.842803	0.658689	1.07838	0.909179	0.0894049
X-09026	14	0.220185	0.298529	0.460777	1.24631	0.694244	2.23737	0.153992	0.694541
X-09108	13	-0.0237491	0.329733	0.942582	0.976531	0.511696	1.86363	0.575224	0.334552
Cholate	9	0.02198	0.0707374	0.756008	1.02222	0.889883	1.17424	0.125339	0.718632
X-09706	20	-0.245572	0.231446	0.288674	0.782257	0.49698	1.23129	0.0987771	0.643338
X-10395	29	0.152416	0.166122	0.358882	1.16464	0.840984	1.61287	0.0413913	0.764474
X-10429	21	-0.117082	0.166081	0.480828	0.889512	0.642364	1.23175	0.956033	0.460131
X-10500	33	-0.635837	0.244873	0.00941512	0.529492	0.327657	0.855656	0.814671	0.574509
X-10506	13	0.327167	0.29336	0.264748	1.38703	0.780501	2.4649	0.139899	0.332302
X-10510	21	-0.042388	0.190157	0.823605	0.958498	0.660277	1.39141	0.963127	0.590303
1-linoleoylglycerol (1-monolinolein)	14	0.215085	0.0989826	0.0297833	1.23997	1.0213	1.50545	0.41126	0.908882
Indoleacetate	19	-0.0387843	0.128578	0.762926	0.961958	0.747668	1.23767	0.926645	0.558192
Hyodeoxycholate	16	-0.0352351	0.0644541	0.584606	0.965378	0.850811	1.09537	0.697675	0.439896
3-indoxyl sulfate	5	-0.325552	0.239108	0.173347	0.722129	0.451941	1.15384	0.15085	0.946369
N-acetylglycine	14	0.144003	0.0915696	0.11581	1.15489	0.965148	1.38193	0.859968	0.825014
Bilirubin (Z,Z)	9	0.056083	0.0620489	0.366073	1.05769	0.936568	1.19447	0.369235	0.836946
Creatine	8	0.0153343	0.152152	0.919723	1.01545	0.753608	1.36828	0.785929	0.623146
Erythrose	8	0.353546	0.220531	0.108901	1.42411	0.924321	2.19413	0.19584	0.670269
Threonate	18	0.10251	0.0913674	0.261881	1.10795	0.926288	1.32524	0.41905	0.0534586
X-10810	16	0.288234	0.132879	0.0300712	1.33407	1.02818	1.73096	0.840996	0.471984
Cysteine	17	0.0867928	0.179547	0.628814	1.09067	0.767114	1.5507	0.303561	0.415737
Pyroglutamylglycine	4	0.0131114	0.200802	0.947939	1.0132	0.683546	1.50183	0.0730148	0.619372
N-(2-furoyl)glycine	25	0.0186414	0.0212497	0.380349	1.01882	0.977255	1.06215	0.674449	0.796357
DSGEGDFXAEGGGVR*	13	-0.236985	0.119401	0.0471681	0.789003	0.624371	0.997045	0.248184	0.467865
Pyridoxate	11	0.206369	0.152402	0.175704	1.22921	0.911795	1.65711	0.206772	0.554008
Androsterone sulfate	19	0.00386695	0.0445262	0.930793	1.00387	0.919979	1.09542	0.259421	0.159216
3-carboxy-4-methyl-5-propyl-2-furanpropanoate (CMPF)	13	-0.0304798	0.107655	0.777081	0.96998	0.785462	1.19784	0.00106584	0.865486
3-(4-hydroxyphenyl)lactate	22	0.150086	0.219193	0.493519	1.16193	0.756137	1.78551	0.310045	0.305486
Acetylcarnitine	18	-0.105419	0.187687	0.574337	0.899947	0.622953	1.30011	0.528875	0.887797
Serine	31	0.0705793	0.204653	0.730189	1.07313	0.718536	1.60271	0.797659	0.268475
Trans-4-hydroxyproline	6	-0.331594	0.191968	0.084106	0.717778	0.492702	1.04568	0.84748	0.990975
Glutamate	2	-0.519199	0.473174	0.272524	0.594997	0.235364	1.50414	0.317476	NA
Hexanoylcarnitine	16	-0.0761709	0.126108	0.545836	0.926658	0.723725	1.18649	0.82421	0.510287
Glycine	25	0.0251041	0.14453	0.862105	1.02542	0.77246	1.36122	0.140418	0.536816
Alanine	37	0.161996	0.216709	0.454747	1.17586	0.768931	1.79813	0.724682	0.0622351
Glycochenodeoxycholate	14	0.112569	0.0800558	0.159685	1.11915	0.956628	1.30928	0.181744	0.793767
2-aminobutyrate	40	0.200319	0.231113	0.386074	1.22179	0.776731	1.92187	0.0904192	0.781147
Scyllo-inositol	11	0.215132	0.160331	0.179662	1.24003	0.905636	1.69788	0.536987	0.94325
Dodecanedioate	7	-0.180189	0.16633	0.278665	0.835112	0.602784	1.15699	0.921649	0.531055
Gamma-glutamylvaline	15	0.135112	0.283895	0.634131	1.14466	0.656178	1.9968	0.297769	0.212211
Indolepropionate	16	0.160241	0.128636	0.212877	1.17379	0.91221	1.51039	0.177256	0.360768
Butyrylcarnitine	24	-0.00168909	0.0637953	0.978877	0.998312	0.880973	1.13128	0.655028	0.358856
Myristoleate (14:1n5)	14	0.116219	0.131365	0.376314	1.12324	0.868267	1.45309	0.633821	0.0793717
Dehydroisoandrosterone sulfate (DHEA-S)	19	-0.180377	0.105537	0.0874257	0.834956	0.678936	1.02683	0.451486	0.0747527
Propionylcarnitine	30	-0.224435	0.172919	0.194315	0.798968	0.569296	1.1213	0.779501	0.86289
Caproate (6:0)	32	0.545498	0.227401	0.0164472	1.72547	1.10494	2.69448	0.966892	0.173928
Caprylate (8:0)	43	-0.0726409	0.162987	0.655825	0.929935	0.675639	1.27994	0.363226	0.754848
10-undecenoate (11:1n1)	22	0.210874	0.0967603	0.029306	1.23476	1.02145	1.49261	0.282599	0.798555
Docosapentaenoate (n3 DPA; 22:5n3)	10	0.0581377	0.17915	0.745545	1.05986	0.746025	1.50572	0.775461	0.182833
X-11204	37	0.0714822	0.296543	0.809515	1.0741	0.600651	1.92073	0.0338859	0.970009
X-02269	8	0.0202362	0.124284	0.870659	1.02044	0.799826	1.30191	0.288637	0.91166
Phenol sulfate	13	-0.312407	0.183075	0.0879258	0.731684	0.511077	1.04751	0.00786342	0.661014
X-06126	14	0.103964	0.112906	0.357154	1.10956	0.88929	1.38439	0.644969	0.891727
X-07765	13	-0.055937	0.0762574	0.463236	0.945599	0.81432	1.09804	0.123315	0.105148
X-11247	18	-0.0351401	0.0728265	0.629438	0.96547	0.837043	1.1136	0.999348	0.79821
X-11261	16	-0.0326845	0.109699	0.765744	0.967844	0.780598	1.20001	0.897561	0.543089
Bilirubin (E,E)*	9	0.0188375	0.0787365	0.810914	1.01902	0.873291	1.18906	0.394906	0.126047
X-02249	11	0.0425056	0.183523	0.816842	1.04342	0.728185	1.49513	0.808652	0.604447
Heme*	12	-0.192699	0.154979	0.213724	0.82473	0.608683	1.11746	0.214012	0.188521
X-11299	12	-0.068957	0.0986083	0.484363	0.933367	0.769335	1.13237	0.0845613	0.716785
X-11315	25	0.0702103	0.118349	0.553016	1.07273	0.85065	1.3528	0.406728	0.00938735
X-11317	43	-0.156474	0.206695	0.449033	0.855154	0.570298	1.28229	0.213245	0.636405
1-linoleoylglycerophosphoethanolamine*	13	-0.0585266	0.187437	0.754853	0.943153	0.653179	1.36186	0.224632	0.410394
X-11327	31	-0.327215	0.235489	0.164676	0.720928	0.454402	1.14378	0.338016	0.645341
X-11334	25	0.100962	0.213128	0.635701	1.10623	0.7285	1.67983	0.0270522	0.973176
3-dehydrocarnitine*	21	-0.399002	0.270286	0.139885	0.670989	0.395042	1.13969	0.00797668	0.619096
Pyroglutamine*	18	0.0492246	0.10615	0.642845	1.05046	0.853141	1.29341	0.462424	0.376061
C-glycosyltryptophan*	22	0.316896	0.394358	0.421642	1.37286	0.633785	2.97379	0.0803838	0.807265
X-11374	17	0.0211811	0.0914705	0.816878	1.02141	0.853764	1.22197	0.779002	0.777253
X-11381	16	0.0283953	0.251335	0.910048	1.0288	0.628624	1.68373	0.916868	0.935205
X-03056--N-[3-(2-Oxopyrrolidin-1-yl)propyl]acetamide	27	-0.0429999	0.14119	0.760707	0.957912	0.726343	1.26331	0.22559	0.151768
X-11412	42	-0.295907	0.182784	0.105471	0.743857	0.519877	1.06433	0.806936	0.673346
X-01911	17	-0.183665	0.0894746	0.0401016	0.832215	0.69835	0.99174	0.926444	0.372596
X-11422--xanthine	7	-0.0997292	0.451063	0.825016	0.905083	0.373883	2.19099	0.0877097	0.337789
X-11423--O-sulfo-L-tyrosine	45	-0.0901524	0.203041	0.657035	0.913792	0.613783	1.36044	0.778365	0.673667
X-09789	12	0.0575314	0.110222	0.601698	1.05922	0.85342	1.31464	0.5286	0.299151
X-11437	15	0.00955031	0.0399464	0.811045	1.0096	0.933565	1.09182	0.812025	0.672713
X-11438	24	-0.0583758	0.126448	0.644325	0.943295	0.73623	1.2086	0.171349	0.39518
X-11440	18	-0.00271259	0.096871	0.97766	0.997291	0.824829	1.20581	0.0355258	0.557271
X-11441	12	0.0451	0.088914	0.611992	1.04613	0.878823	1.24529	0.585708	0.128776
X-11442	17	0.0143671	0.0865882	0.868217	1.01447	0.856119	1.20211	0.222109	0.269328
X-11444	12	-0.187519	0.185073	0.310957	0.829014	0.576799	1.19151	0.998386	0.626716
X-11445--5-alpha-pregnan-3beta,20alpha-disulfate	15	0.130073	0.0661696	0.0493278	1.13891	1.00038	1.29663	0.737358	0.12146
X-11452	5	-0.0620086	0.209858	0.767628	0.939875	0.622924	1.41809	0.143488	0.999872
X-11469	17	-0.0101355	0.0863431	0.906554	0.989916	0.835798	1.17245	0.458199	0.884224
X-11470	10	-0.217366	0.185563	0.241444	0.804636	0.5593	1.15759	0.365001	0.667633
X-11478	11	0.100378	0.146361	0.492821	1.10559	0.829868	1.47292	0.0277516	0.312923
X-11483	10	-0.0114927	0.0745113	0.87742	0.988573	0.854247	1.14402	0.151816	0.60194
X-11485	5	-0.379793	0.261743	0.146775	0.684003	0.409504	1.1425	0.0398381	0.887414
X-11491	12	0.0205129	0.0849604	0.809213	1.02072	0.864149	1.20567	0.999006	0.67667
X-11497	13	0.402128	0.271485	0.138549	1.495	0.878111	2.54528	0.616541	0.845775
HWESASXX*	6	0.163472	0.155084	0.291842	1.17759	0.868931	1.5959	0.897354	0.835138
X-11521	11	0.0996169	0.205212	0.627369	1.10475	0.738895	1.65175	0.157762	0.324189
X-11529	12	-0.0261378	0.0429888	0.543178	0.974201	0.89548	1.05984	0.92925	0.568818
X-11530	12	0.0904267	0.0901303	0.315722	1.09464	0.917384	1.30615	0.944479	0.454911
X-11537	7	0.0203626	0.105867	0.847475	1.02057	0.82933	1.25591	0.226233	0.658083
X-11538	13	-0.0442797	0.0898158	0.622008	0.956686	0.802263	1.14083	0.612612	0.206
X-11540	8	0.0685101	0.129167	0.595835	1.07091	0.831389	1.37944	0.627626	0.204788
X-11546	13	-0.017904	0.0711174	0.801232	0.982255	0.854453	1.12917	0.0161312	0.395338
X-11550	19	0.00686083	0.535433	0.989777	1.00688	0.352541	2.87574	0.126994	0.0772521
X-11552	16	0.115433	0.127834	0.366529	1.12236	0.87361	1.44194	0.819475	0.346793
X-11593--O-methylascorbate*	43	-0.28228	0.19293	0.143435	0.754063	0.516632	1.10061	0.0194039	0.974088
Adrenate (22:4n6)	11	-0.0110496	0.193811	0.954535	0.989011	0.676435	1.44603	0.265543	0.136354
Homostachydrine*	6	-0.129646	0.162011	0.423578	0.878407	0.639425	1.20671	0.321752	0.219227
ADSGEGDFXAEGGGVR*	11	-0.032719	0.124084	0.792024	0.96781	0.75887	1.23428	0.146938	0.966379
X-11786--methylcysteine	13	0.010132	0.134983	0.940166	1.01018	0.775354	1.31613	0.286591	0.601254
X-11787	24	0.802468	0.355014	0.0237972	2.23104	1.11254	4.47405	0.057155	0.403419
X-11792	15	0.0481057	0.0549836	0.381623	1.04928	0.942083	1.16868	0.654764	0.314177
X-11793--oxidized bilirubin*	14	0.115039	0.102353	0.261037	1.12192	0.917986	1.37115	0.643971	0.945755
X-11795	12	-0.155994	0.225988	0.490022	0.855565	0.549399	1.33235	0.209706	0.25724
X-11799	7	0.0735738	0.0769659	0.339109	1.07635	0.925631	1.25161	0.841047	0.333269
X-11805	10	0.0162475	0.0529757	0.759074	1.01638	0.916141	1.12759	0.166128	0.46987
X-11818	19	-0.221016	0.182409	0.225646	0.801704	0.560718	1.14626	0.841913	0.766982
X-11820	12	-0.0451725	0.126198	0.720382	0.955833	0.746379	1.22406	0.856421	0.0665343
X-11843	3	-0.134492	0.115793	0.245442	0.874159	0.696668	1.09687	0.518169	0.50626
X-11845	20	0.0574724	0.0448355	0.199895	1.05916	0.970052	1.15644	0.69057	0.190815
X-11847	12	-0.0623348	0.0666448	0.349619	0.939568	0.824516	1.07067	0.632025	0.169787
X-11849	13	0.0141414	0.0520609	0.785905	1.01424	0.915854	1.1232	0.393845	0.210828
X-11850	7	-0.000320713	0.0611147	0.995813	0.999679	0.886827	1.12689	0.658367	0.663766
X-11852	9	-0.060987	0.062223	0.327019	0.940835	0.832815	1.06287	0.281409	0.305183
X-11858	14	-0.0147852	0.0438822	0.73617	0.985324	0.904119	1.07382	0.37651	0.0283884
X-11859	12	-0.344825	0.208698	0.0984802	0.708344	0.47054	1.06633	0.80475	0.997495
X-11876	16	0.0275001	0.125069	0.825964	1.02788	0.804419	1.31342	0.498379	0.532119
1-arachidonoylglycerophosphocholine*	21	0.154562	0.155383	0.319875	1.16715	0.860717	1.58267	0.289479	0.926401
1-palmitoleoylglycerophosphocholine*	14	0.2103	0.216934	0.332337	1.23405	0.806629	1.88795	0.97795	0.681557
X-11905	17	-0.00776115	0.0683293	0.909567	0.992269	0.867893	1.13447	0.955831	0.770131
X-12007	19	-0.0265827	0.0445433	0.550653	0.973768	0.892358	1.0626	0.780819	0.559995
X-12013	9	-0.0361088	0.0562654	0.52103	0.964535	0.863822	1.07699	0.786265	0.106221
Gamma-glutamylmethionine*	8	0.054022	0.187848	0.773666	1.05551	0.730401	1.52532	0.811847	0.783928
Gamma-glutamylthreonine*	10	-0.22542	0.209856	0.282749	0.798181	0.529015	1.2043	0.626578	0.155379
X-12029	37	-0.300528	0.230274	0.191862	0.740427	0.471487	1.16277	0.492546	0.175723
X-12038	51	0.0264564	0.19357	0.891287	1.02681	0.702619	1.50058	0.689147	0.671424
X-12039	15	0.0174892	0.0665095	0.792582	1.01764	0.893267	1.15934	0.699203	0.987789
X-12040	15	0.0352544	0.0236823	0.136582	1.03588	0.988899	1.0851	0.754345	0.462113
X-12056	14	-0.0478888	0.0838747	0.568029	0.95324	0.808736	1.12356	0.599548	0.877107
X-12063	17	-0.089774	0.0676661	0.184601	0.914138	0.800595	1.04378	0.308644	0.631975
Gamma-tocopherol	13	0.172122	0.110937	0.120775	1.18782	0.955697	1.47633	0.232875	0.34218
Gamma-glutamylphenylalanine	33	-0.0162693	0.226345	0.942699	0.983862	0.631343	1.53322	0.810229	0.403198
Isobutyrylcarnitine	10	0.0618417	0.140199	0.65914	1.06379	0.808199	1.40022	0.507037	0.574952
Pseudouridine	27	-0.290655	0.400691	0.468215	0.747773	0.340954	1.64	0.011515	0.629778
Valerate	10	-0.24047	0.254272	0.344293	0.786258	0.477666	1.29421	0.732046	0.705794
Palmitoleate (16:1n7)	9	0.0255111	0.210211	0.903407	1.02584	0.679429	1.54887	0.800715	0.232229
Alpha-ketoglutarate	17	-0.0141799	0.157691	0.92835	0.98592	0.723789	1.34299	0.14038	0.982081
Erythronate*	44	-0.17388	0.271147	0.521343	0.840398	0.493946	1.42985	0.00396268	0.362798
Lathosterol	16	-0.0319484	0.105983	0.763072	0.968557	0.786884	1.19217	0.533913	0.361573
X-12092	21	-0.0357092	0.0470222	0.447606	0.964921	0.879965	1.05808	0.237643	0.339808
X-12093	12	-0.0368437	0.0641197	0.565556	0.963827	0.850001	1.0929	0.850872	0.452802
X-12094	8	-0.14921	0.289406	0.606153	0.861389	0.488486	1.51896	0.06126	0.533326
X-12095--N1-methyl-3-pyridone-4-carboxamide	23	-0.161849	0.132465	0.221775	0.85057	0.656075	1.10272	0.485666	0.618316
X-12100--hydroxytryptophan*	41	-0.135395	0.206971	0.513	0.873371	0.582131	1.31032	0.592623	0.668226
X-12116	10	-0.0239675	0.110873	0.828854	0.976317	0.785623	1.2133	0.957058	0.622926
Eicosenoate (20:1n9 or 11)	11	0.35419	0.226356	0.117642	1.42503	0.914418	2.22076	0.144788	0.67199
X-12188	19	0.0149072	0.0357979	0.677098	1.01502	0.946242	1.08879	0.0542773	0.767921
X-12189	27	-0.0169842	0.0218439	0.436848	0.983159	0.941955	1.02617	0.851938	0.332162
X-12206	10	0.255878	0.210959	0.225157	1.2916	0.85419	1.95298	0.85325	0.987289
X-12212	11	0.0231429	0.117207	0.843473	1.02341	0.813359	1.28771	0.298312	0.316195
X-12216	10	0.309834	0.111981	0.00566032	1.3632	1.09456	1.69777	0.40125	0.160824
X-12217	9	0.254243	0.17997	0.157745	1.28949	0.906197	1.83489	0.207982	0.760546
X-12230	9	0.0688212	0.114946	0.549355	1.07124	0.855155	1.34194	0.680182	0.259056
X-12231	12	-0.113601	0.125045	0.363627	0.892614	0.698591	1.14052	0.401254	0.201824
X-12236	7	0.135489	0.12373	0.273502	1.1451	0.898505	1.45936	0.416938	0.633899
X-12244--N-acetylcarnosine	22	-0.442692	0.17147	0.00983026	0.642305	0.458968	0.898876	0.624563	0.929315
X-12253	8	-0.0581231	0.211467	0.783426	0.943534	0.623381	1.42811	0.0147623	0.680366
X-12261	12	-0.0113314	0.0414308	0.784467	0.988733	0.911617	1.07237	0.620758	0.65951
X-12329	27	0.00593138	0.0161037	0.712631	1.00595	0.974694	1.03821	0.462424	0.29466
X-10346	14	0.0130318	0.0511513	0.798901	1.01312	0.916471	1.11995	0.407951	0.212933
ADpSGEGDFXAEGGGVR*	6	0.0958151	0.12858	0.456163	1.10056	0.855387	1.41599	0.887157	0.308351
1-eicosatrienoylglycerophosphocholine*	20	-0.334382	0.157229	0.0334432	0.71578	0.525949	0.974127	0.303694	0.110863
1-docosahexaenoylglycerophosphocholine*	8	-0.0305931	0.235636	0.896699	0.96987	0.611133	1.53919	0.486787	0.470138
X-12405	8	-0.171755	0.151419	0.256667	0.842186	0.625918	1.13318	0.515673	0.563328
X-12407	9	0.0499985	0.0757565	0.509261	1.05127	0.90621	1.21955	0.421604	0.36825
X-12428	9	-0.044341	0.119965	0.71167	0.956628	0.756182	1.21021	0.0614279	0.776731
1-eicosadienoylglycerophosphocholine*	13	0.0585495	0.15221	0.700487	1.0603	0.7868	1.42887	0.570609	0.163037
X-12435	27	-0.00390274	0.0216599	0.857009	0.996105	0.954702	1.0393	0.411417	0.0245038
X-12441--12-hydroxyeicosatetraenoate (12-HETE)	14	-0.00771385	0.054144	0.886709	0.992316	0.892404	1.10341	0.874912	0.204859
X-12442--5,8-tetradecadienoate	13	-0.158009	0.114801	0.168707	0.853842	0.6818	1.0693	0.995555	0.487439
X-12443	12	0.0794762	0.0711957	0.264291	1.08272	0.941701	1.24486	0.776681	0.92496
X-12450	29	0.00598315	0.14269	0.966554	1.006	0.760568	1.33064	0.117164	0.092892
X-12456	19	0.0257097	0.095445	0.787648	1.02604	0.850983	1.23711	0.946522	0.849612
X-12465	12	0.163887	0.131169	0.211507	1.17808	0.911007	1.52345	0.723461	0.227272
Octanoylcarnitine	15	0.00999133	0.14817	0.946238	1.01004	0.755465	1.35041	0.115452	0.504458
Alpha-hydroxyisovalerate	15	0.258911	0.164509	0.115524	1.29552	0.938449	1.78845	0.144834	0.0178799
N-acetylthreonine	12	0.326624	0.243511	0.179819	1.38628	0.860143	2.23425	0.701714	0.554882
Decanoylcarnitine	14	-0.00870314	0.115573	0.939973	0.991335	0.790392	1.24336	0.635036	0.951818
1-palmitoylglycerophosphocholine	31	-0.0647314	0.274873	0.813824	0.937319	0.546904	1.60644	0.908306	0.639781
1-heptadecanoylglycerophosphocholine	10	-0.140751	0.213945	0.510612	0.868706	0.571162	1.32125	0.349203	0.775443
1-oleoylglycerophosphocholine	15	-0.686369	0.257861	0.00777299	0.503401	0.303681	0.834468	0.124322	0.256581
1-stearoylglycerophosphocholine	13	-0.191523	0.231891	0.408852	0.825701	0.524123	1.30081	0.128592	0.0862167
5-dodecenoate (12:1n7)	19	-0.00615194	0.118153	0.958475	0.993867	0.788414	1.25286	0.731309	0.934428
Stearidonate (18:4n3)	10	0.0741498	0.141	0.598969	1.07697	0.816923	1.41979	0.621841	0.606172
10-heptadecenoate (17:1n7)	5	0.196753	0.342043	0.565137	1.21744	0.622724	2.38014	0.265685	0.60943
10-nonadecenoate (19:1n9)	7	0.143097	0.216145	0.507946	1.15384	0.75537	1.76251	0.911158	0.921524
Epiandrosterone sulfate	12	0.00135564	0.0701101	0.984573	1.00136	0.87279	1.14886	0.680256	0.550198
Linolenate [alpha or gamma; (18:3n3 or 6)]	5	-0.134296	0.300359	0.654789	0.874331	0.485294	1.57524	0.315254	0.698893
X-12510--2-aminooctanoic acid	15	-0.13249	0.100945	0.189352	0.875912	0.718678	1.06755	0.424494	0.899278
X-12524	27	0.431212	0.320181	0.178053	1.53912	0.82173	2.88281	0.236904	0.999407
Bilirubin (E,Z or Z,E)*	15	0.0969372	0.091714	0.290534	1.10179	0.920515	1.31877	0.432144	0.769734
X-12544	18	-0.102805	0.0854588	0.228985	0.902303	0.763147	1.06683	0.861198	0.583167
X-12556	21	-0.142293	0.18732	0.447476	0.867367	0.600832	1.25214	0.294614	0.242377
1-arachidonoylglycerophosphoinositol*	17	0.103296	0.183364	0.573206	1.10882	0.774066	1.58834	0.237875	0.782759
X-12627	10	0.165611	0.166303	0.319327	1.18011	0.851852	1.63487	0.35545	0.214617
X-12644	22	-0.0244375	0.139347	0.860787	0.975859	0.74263	1.28233	0.704503	0.549727
X-12645	19	-0.0523747	0.114729	0.648023	0.948973	0.757871	1.18826	0.667911	0.0473385
Asparagine	41	0.253724	0.221253	0.251482	1.28882	0.835326	1.9885	0.00380065	0.47988
X-12680	13	-0.0443687	0.144621	0.759	0.956601	0.720489	1.27009	0.867473	0.823228
X-12696	20	-0.166752	0.182783	0.361612	0.846409	0.591551	1.21107	0.909363	0.724255
X-12704	10	-0.0830188	0.095407	0.384216	0.920334	0.763367	1.10958	0.203794	0.627739
X-12712	38	0.0154092	0.0209701	0.462449	1.01553	0.974635	1.05814	0.694656	0.506756
X-12717	9	-0.0247528	0.0969094	0.798397	0.975551	0.806787	1.17962	0.0418812	0.451352
X-12719	12	-0.12298	0.0838905	0.14266	0.884281	0.750208	1.04232	0.130077	0.165862
X-12726	20	-0.0282885	0.0683312	0.678881	0.972108	0.850256	1.11142	0.326943	0.187415
X-12728	41	0.0149703	0.00723124	0.0384311	1.01508	1.0008	1.02957	0.669602	0.0831487
X-12729	18	-0.0498028	0.0445795	0.263923	0.951417	0.871814	1.03829	0.806637	0.753886
X-12734	12	0.0293693	0.0480995	0.541468	1.0298	0.937156	1.13161	0.971401	0.213131
X-12740	13	-0.0394506	0.0586384	0.501089	0.961317	0.856945	1.0784	0.782683	0.213348
X-12749	40	0.157424	0.185757	0.396733	1.17049	0.813296	1.68456	0.93564	0.0998678
Stachydrine	7	0.0268757	0.0791385	0.734156	1.02724	0.879646	1.1996	0.291477	0.539299
Isovalerylcarnitine	19	0.0603262	0.117883	0.608828	1.06218	0.843054	1.33827	0.623381	0.807022
Stearoylcarnitine	6	-0.0523845	0.293112	0.858159	0.948964	0.534254	1.68559	0.5608	0.517163
1-stearoylglycerophosphoethanolamine	12	0.00822353	0.158771	0.958692	1.00826	0.738623	1.37632	0.790074	0.757797
1-linoleoylglycerophosphocholine	15	0.223451	0.268338	0.405	1.25038	0.738975	2.11572	0.228696	0.798232
Bradykinin, des-arg(9)	19	0.0162298	0.0455272	0.721477	1.01636	0.929598	1.11123	0.227019	0.959108
X-12771	15	0.133633	0.10819	0.216768	1.14297	0.924576	1.41296	0.99778	0.901415
X-12776	3	0.0386867	0.800908	0.961474	1.03944	0.216299	4.99515	0.641403	0.525201
Gamma-glutamylisoleucine*	25	0.110394	0.161556	0.494407	1.11672	0.813625	1.53272	0.554295	0.880457
X-12786	11	-0.0591066	0.135812	0.663411	0.942606	0.722312	1.23009	0.582194	0.11297
X-12798	9	-0.220355	0.120256	0.0668944	0.802234	0.633778	1.01547	0.228149	0.099498
X-12816	7	0.0674639	0.103031	0.512602	1.06979	0.874173	1.30919	0.16733	0.99633
X-12830	12	-0.0454643	0.132583	0.731665	0.955554	0.736882	1.23912	0.0273266	0.212793
X-12833	16	0.0168014	0.0205462	0.413505	1.01694	0.976804	1.05873	0.707187	0.954781
X-12844	14	-0.0661128	0.182358	0.716945	0.936025	0.654729	1.33818	0.869374	0.59588
X-12847	10	-0.0177042	0.0787461	0.822114	0.982452	0.84194	1.14641	0.516606	0.927644
X-12850	15	-0.0739946	0.0991698	0.455582	0.928677	0.764627	1.12792	0.736261	0.198301
Laurylcarnitine	13	-0.0982911	0.142828	0.491341	0.906385	0.68507	1.1992	0.50301	0.385672
X-12851	7	-0.00364367	0.0246262	0.882375	0.996363	0.949413	1.04563	0.424056	0.709066
X-12855	19	-0.0123181	0.105178	0.906768	0.987757	0.80375	1.21389	0.177388	0.062169
X-12990--docosapentaenoic acid (n6-DPA)	12	-0.191322	0.129011	0.138079	0.825867	0.641347	1.06347	0.378994	0.676343
Isovalerate	4	0.798073	0.401591	0.0468916	2.22126	1.01101	4.88023	0.347335	0.892661
X-13069	16	0.311384	0.154345	0.0436485	1.36531	1.00891	1.84763	0.872592	0.949289
X-13183--stearamide	10	0.0681432	0.108874	0.531387	1.07052	0.864806	1.32516	0.387789	0.428449
X-13215	42	0.162932	0.168298	0.332985	1.17696	0.846258	1.63689	0.812468	0.61539
7-methylguanine	10	0.0643779	0.177582	0.71696	1.0665	0.753005	1.5105	0.470973	0.788366
Phenylacetylglutamine	17	-0.0720806	0.0939139	0.442773	0.930456	0.774024	1.1185	0.761411	0.849891
Pro-hydroxy-pro	19	0.182246	0.203184	0.369746	1.19991	0.805739	1.78691	0.69063	0.625906
N2,N2-dimethylguanosine	49	-0.0642866	0.145926	0.659543	0.937736	0.704476	1.24823	0.479545	0.854205
Cysteine-glutathione disulfide	9	-0.048526	0.118465	0.682084	0.952633	0.755241	1.20161	0.635734	0.642186
Oleoylcarnitine	11	0.142801	0.208302	0.492996	1.1535	0.766845	1.73511	0.45716	0.421091
1-arachidonoylglycerophosphoethanolamine*	21	-0.0300241	0.168614	0.858673	0.970422	0.697322	1.35048	0.646749	0.25711
X-13429	7	0.0154934	0.0668712	0.816779	1.01561	0.890855	1.15785	0.82012	0.707808
X-13431--nonanoylcarnitine*	13	0.0334835	0.087231	0.701091	1.03405	0.871544	1.22686	0.437277	0.57818
X-13435	21	-0.14392	0.234758	0.539838	0.865957	0.546596	1.37191	0.00277167	0.221266
X-13477	7	-0.00652166	0.538126	0.990331	0.9935	0.346023	2.85253	0.0349953	0.0845735
2-palmitoylglycerophosphocholine*	20	-0.270808	0.205143	0.186803	0.762763	0.510232	1.14028	0.179957	0.180224
2-oleoylglycerophosphocholine*	17	-0.345409	0.348417	0.321507	0.707931	0.357612	1.40142	0.00320737	0.384201
2-stearoylglycerophosphocholine*	13	0.147141	0.219958	0.503528	1.15852	0.752784	1.78293	0.048363	0.927137
2-linoleoylglycerophosphocholine*	19	-0.302271	0.206192	0.142658	0.739138	0.493413	1.10724	0.213989	0.264122
X-13496	40	0.164131	0.234139	0.483304	1.17837	0.744695	1.86459	0.888866	0.314683
1-palmitoylglycerophosphoinositol*	10	-0.00369415	0.174916	0.98315	0.996313	0.707138	1.40374	0.926749	0.541069
X-13548	41	-0.082145	0.209025	0.694326	0.921138	0.611504	1.38756	0.491206	0.131284
X-13549	18	0.357895	0.346423	0.30155	1.43032	0.725355	2.82042	0.454388	0.332445
X-13553	8	-0.121227	0.204573	0.553458	0.885833	0.59322	1.32278	0.833806	0.333704
X-13619	31	-0.0727654	0.302609	0.809974	0.929819	0.513822	1.68261	0.165538	0.25162
2-methylbutyroylcarnitine	24	-0.026261	0.206662	0.898883	0.974081	0.649651	1.46053	0.724382	0.281266
Hydroxyisovaleroyl carnitine	8	-0.0375857	0.181562	0.835999	0.963112	0.674727	1.37475	0.506327	0.950478
Glutaroyl carnitine	31	0.0507753	0.128401	0.692517	1.05209	0.818001	1.35316	0.934291	0.916002
X-13658	18	0.0136596	0.0178857	0.445035	1.01375	0.978831	1.04992	0.461309	0.860453
X-13671	15	-0.0756001	0.26481	0.77527	0.927187	0.551768	1.55804	0.686146	0.316249
2-tetradecenoyl carnitine	18	0.0238644	0.0977849	0.807192	1.02415	0.845528	1.24051	0.526102	0.599038
4-hydroxyhippurate	8	-0.108468	0.141781	0.444249	0.897208	0.679527	1.18462	0.20392	0.282545
X-13741	12	-0.0818024	0.114315	0.474244	0.921454	0.736491	1.15287	0.136102	0.0927157
1-myristoylglycerophosphocholine	6	0.158414	0.264469	0.549179	1.17165	0.697715	1.96752	0.109658	0.0664185
1-oleoylglycerophosphoethanolamine	9	0.142364	0.230905	0.537534	1.153	0.733293	1.81292	0.48469	0.716371
1-palmitoylglycerophosphoethanolamine	27	-0.00493581	0.135826	0.971012	0.995076	0.762498	1.2986	0.425094	0.897872
3-(3-hydroxyphenyl)propionate	10	-0.0247506	0.057474	0.66673	0.975553	0.871622	1.09188	0.568403	0.912099
Tetradecanedioate	20	-0.0194219	0.0753349	0.796556	0.980766	0.846133	1.13682	0.857488	0.758869
2-hydroxypalmitate	45	-0.134247	0.191048	0.48225	0.874374	0.601277	1.27151	0.970882	0.873765
Hexadecanedioate	24	-0.0290348	0.0720192	0.686835	0.971383	0.843502	1.11865	0.722606	0.560537
Dihomo-linolenate (20:3n3 or n6)	22	0.0231105	0.185818	0.901021	1.02338	0.710994	1.47302	0.443629	0.147406
X-13859	39	-0.0480045	0.155515	0.757565	0.95313	0.702707	1.29279	0.518202	0.354167
Threitol	13	0.167068	0.154476	0.279469	1.18183	0.8731	1.59974	0.469451	0.470526
X-14056	9	0.180359	0.176369	0.306489	1.19765	0.847618	1.69222	0.465328	0.400805
X-14057	15	-0.103813	0.126541	0.411996	0.901394	0.703397	1.15512	0.435751	0.967521
X-14086	13	-0.00197327	0.129093	0.987804	0.998029	0.77492	1.28537	0.319702	0.363446
P-cresol sulfate	15	-0.0163056	0.0824077	0.843151	0.983827	0.837089	1.15629	0.597981	0.27775
X-14189--leucylalanine	12	0.00631954	0.0749359	0.932792	1.00634	0.868876	1.16555	0.253142	0.26309
X-14205--alpha-glutamyltyrosine	14	0.0157079	0.147648	0.915275	1.01583	0.760573	1.35676	0.0185262	0.53844
X-14208--phenylalanylserine	14	0.0149484	0.0774328	0.84692	1.01506	0.872127	1.18142	0.23934	0.909989
X-14304--leucylalanine	18	-0.102155	0.0893566	0.252942	0.902889	0.757831	1.07571	0.516254	0.203466
X-14374	8	-0.0664591	0.237673	0.779766	0.935701	0.587253	1.4909	0.374499	0.451779
X-14450--phenylalanylleucine	5	-0.0698532	0.149127	0.639488	0.932531	0.696184	1.24912	0.423976	0.579792
X-14473	11	-0.123955	0.117836	0.292834	0.88342	0.701234	1.11294	0.968054	0.956363
X-14541	16	0.047836	0.0824872	0.561969	1.049	0.892402	1.23307	0.371162	0.506076
X-14588	8	0.330542	1.06519	0.756323	1.39172	0.172522	11.2269	0.0711194	0.450048
X-14625	19	-0.112183	0.280743	0.689457	0.893881	0.515592	1.54972	0.880524	0.747869
X-14626	17	-0.0223244	0.127836	0.861368	0.977923	0.761182	1.25638	0.577047	0.306538
X-14632	18	0.012445	0.0830539	0.880889	1.01252	0.860415	1.19152	0.183793	0.176518
X-14658	11	-0.0509378	0.136704	0.709436	0.950338	0.726965	1.24235	0.135691	0.537767
X-14662	18	0.00892642	0.0647447	0.890342	1.00897	0.88872	1.14548	0.144576	0.409901
X-14745	12	0.0740987	0.253772	0.770295	1.07691	0.654886	1.77091	0.0943453	0.552223
Gamma-glutamylglutamate	10	-0.262003	0.0994378	0.00841767	0.769509	0.633243	0.935097	0.757001	0.388649
Octadecanedioate	9	0.322909	0.183266	0.0780737	1.38114	0.964359	1.97805	0.772197	0.921941
Leucylleucine	11	0.340256	0.146837	0.0204913	1.40531	1.05385	1.87397	0.55608	0.134397
7-alpha-hydroxy-3-oxo-4-cholestenoate (7-Hoca)	15	-0.0641475	0.256767	0.802721	0.937867	0.566991	1.55134	0.724345	0.187835
N-Butyl Oleate	10	0.428031	0.222843	0.0547605	1.53423	0.991296	2.37454	0.657588	0.145733
Dimethylarginine (SDMA + ADMA)	31	-0.0515996	0.269439	0.848128	0.949709	0.560066	1.61043	0.97327	0.829277
Taurolithocholate 3-sulfate	10	-0.0589818	0.0942408	0.531405	0.942724	0.783728	1.13398	0.724509	0.3046
X-14977--vanillin	9	-0.0351551	0.182152	0.84696	0.965456	0.675587	1.3797	0.631619	0.786203
Succinylcarnitine	38	-0.0376125	0.177922	0.832576	0.963086	0.67954	1.36495	0.47872	0.884144
Tryptophan betaine	10	-0.0513768	0.0623843	0.410194	0.949921	0.840591	1.07347	0.752597	0.396609
Cyclo(leu-pro)	15	-0.0853985	0.104308	0.41295	0.918146	0.748382	1.12642	0.155028	0.582949
Chiro-inositol	13	-0.0623683	0.0355421	0.0792986	0.939537	0.876314	1.00732	0.871908	0.872594
5alpha-androstan-3beta,17beta-diol disulfate	16	0.0990305	0.0742207	0.182115	1.1041	0.95462	1.27699	0.108408	0.0221423
4-androsten-3beta,17beta-diol disulfate 1*	21	-0.0443958	0.0566864	0.43352	0.956575	0.855986	1.06898	0.844589	0.0539419
4-androsten-3beta,17beta-diol disulfate 2*	18	-0.139569	0.128791	0.278503	0.869733	0.675704	1.11948	0.635964	0.406242
2-hydroxyglutarate	13	0.0420928	0.171087	0.805658	1.04299	0.745845	1.45852	0.504662	0.993025
Ergothioneine	3	0.15256	0.157117	0.33155	1.16481	0.856082	1.58488	0.434679	0.700845
Palmitoyl sphingomyelin	43	-0.507206	0.22558	0.0245475	0.602176	0.386995	0.937003	0.316491	0.926827
Phenylalanylphenylalanine	4	0.259235	0.270423	0.337748	1.29594	0.762773	2.20178	0.590185	0.604921
Cis-4-decenoyl carnitine	8	-0.176028	0.170398	0.301583	0.838594	0.600491	1.17111	0.599134	0.96224
15-methylpalmitate (isobar with 2-methylpalmitate)	14	-0.0892632	0.230371	0.698405	0.914605	0.582287	1.43658	0.376747	0.132199

## Sheet: Table S4
Table S4. Mendelian Randomization alysis on the causal effect between SGLT2 inhibition and Blood metabolites.
metabolites	nsnp	b	se	pval	or	or_lci95	or_uci95	P_heterogeneity	P_pleiotropy
X-03088	3	0.303815	0.2836	0.284044	1.35502	0.777212	2.36238	0.04523	0.864196
Glycerol	3	0.0785781	0.13791	0.568827	1.08175	0.825534	1.41748	0.808156	0.68732
Glycerol 3-phosphate (G3P)	3	0.131964	0.14368	0.35838	1.14107	0.86101	1.51222	0.820544	0.668772
X-10500	3	-0.00572035	0.0937357	0.951338	0.994296	0.82742	1.19483	0.54264	0.710572
1-linoleoylglycerol (1-monolinolein)	3	-0.256731	0.36594	0.48295	0.773577	0.37758	1.58488	0.338669	0.627824
X-10810	3	0.0814516	0.151787	0.591531	1.08486	0.805694	1.46076	0.914189	0.78166
DSGEGDFXAEGGGVR*	3	1.10046	0.363559	0.00247074	3.00554	1.47386	6.129	0.644024	0.52108
Caproate (6:0)	3	0.18438	0.10002	0.0652674	1.20247	0.988408	1.4629	0.489719	0.498908
10-undecenoate (11:1n1)	3	0.0709365	0.161178	0.659856	1.07351	0.782726	1.47233	0.790587	0.809703
X-01911	3	0.246274	0.345437	0.475885	1.27925	0.650001	2.51766	0.998363	0.969882
X-11445--5-alpha-pregnan-3beta,20alpha-disulfate	3	-0.165326	0.550677	0.764008	0.847618	0.288041	2.49428	0.275864	0.900405
X-11787	3	0.0418176	0.0873397	0.632086	1.0427	0.87865	1.23739	0.653774	0.57348
X-12216	3	-0.472598	0.266702	0.0763935	0.62338	0.3696	1.05142	0.551579	0.912522
X-12244--N-acetylcarnosine	3	0.162689	0.131257	0.21517	1.17667	0.909761	1.52189	0.549502	0.675928
1-eicosatrienoylglycerophosphocholine*	3	-0.271443	0.192374	0.158239	0.762279	0.522831	1.11139	0.487118	0.896482
1-oleoylglycerophosphocholine	3	-0.106631	0.146543	0.466833	0.898858	0.674452	1.19793	0.475839	0.831551
X-12728	3	-1.1331	0.995587	0.255069	0.322033	0.0457552	2.26653	0.932777	0.775839
Isovalerate	3	0.0604368	0.172436	0.725972	1.0623	0.757648	1.48946	0.672197	0.780643
X-13069	3	0.251651	0.228708	0.271195	1.28615	0.821505	2.01359	0.876475	0.803662
Gamma-glutamylglutamate	3	0.0362931	0.374084	0.922712	1.03696	0.498121	2.15868	0.3229	0.373667
Leucylleucine	3	-0.234762	0.264061	0.373978	0.790759	0.471271	1.32684	0.902902	0.734584
Palmitoyl sphingomyelin	3	0.0529943	0.0994316	0.594053	1.05442	0.867715	1.28131	0.693256	0.934528
